# Supplementary material for: IL-18 Signaling in the Rat Central Amygdala Is Disrupted in a Comorbid Model of Post-Traumatic Stress and Alcohol Use Disorder
Source: Cells. 2023 Jul 27;12(15):1943. doi: 10.3390/cells12151943 (PMC10416956; doi:10.3390/cells12151943)
Supplement: Supplementary file 1 [file cells-12-01943-s001.zip]

Archive with 1 entries (1 files):
- cells-2506382-supplementary.pdf
